# Supplementary material for: Ultrasonographic Diagnosis and Computed Tomographic Confirmation of a Scapular Body Stress Fracture in an Elite Boxer: A Case Report
Source: Diagnostics (Basel). 2025 Oct 11;15(20):2565. doi: 10.3390/diagnostics15202565 (PMC12563319; doi:10.3390/diagnostics15202565)
Supplement: Supplementary file 1 [file diagnostics-15-02565-s001.zip]

Archive with 2 entries (2 files):
- Figure S1.jpg
- Figure S2.png
